# Supplementary material for: The prevalence of uterine fundal pressure during the second stage of labour for women giving birth in health facilities: a systematic review and meta-analysis
Source: Reprod Health. 2021 May 18;18:98. doi: 10.1186/s12978-021-01148-1 (PMC8132352; doi:10.1186/s12978-021-01148-1)
Supplement: Supplementary file 4 — Additional file 4. Characteristics of included studies: full table presenting the characteristics of included studies, extended version of the table presented on pages 21–24 of the manuscript. [file 12978_2021_1148_MOESM4_ESM.xlsx]

## Sheet: Study characteristics
Author Year	Title of article	Design	Country	Continent	Income level (World Bank Classification)	Region/province	Population (initial)	Population	Singleton and/or multiples	Parity	Method of measuring fundal pressure	Sampling technique	When was data recorded	Final year of data collection	Decade	Sample size	Eligible sample	Mean age (SD)	Provider (or attendant)	Denominator	Numerator	%	Std error	CI lower	CI upper	Parity subgroup reported	Age subgroup reported	RoB value	RoB assessment
Abasian Kasegari 2019	Admitting women in active labour: A randomised controlled trial about the effects of protocol use on childbirth method and interventions	Randomised controlled trial	Iran	Asia	Upper middle income	Mazandaran province	Women in spontaneous labour giving birth at a public hospital in Iran	Women in spontaneous labour	Singleton	Nulliparous	Direct observation	Not specified	During obstetric care	2019	2011-2020	200	152	23.35	Not specified	152	54	35.5	0.038819	0.279407	0.436883	No	No	5	Moderate
Abedzadeh-Kalahroudi 2019	Perineal trauma: incidence and its risk factors	Cross-sectional study	Iran	Asia	Upper middle income	Central	Women giving birth at Kashan city hospitals	Women delivering vaginally	Singleton	Any	Direct observation	Census	During obstetric care	2015	2011-2020	3255	3239	Not specified	Obstetrician (inferred)	3239	473	14.6	0.006205	0.134041	0.158668	No	No	7	Low
Ahlberg 2016	Obstetric management in vacuum-extraction deliveries	Cross-sectional study	Sweden	Europe	High income	Stockholm and Västmanland Counties	Women undergonig vacuum extraction at hospitals across Sweden	Women undergoing vacuum extraction	Either	Any	Medical records	Consecutive	During obstetric care	2013	2011-2020	600	596	Not specified	Not specified	596	68	11.4	0.0130227	0.0896954	0.142391	Yes	No	5	Moderate
Andrade 2016	Fatores associados à violência obstétrica na assistência ao parto vaginal em uma maternidade de alta complexidade em recife, pernambuco	Cross-sectional study	Brazil	South America	Upper middle income	Pernambuco	Women giving birth vaginally at in institute in Brazil	Women delivering vaginally	Not specified	Not specified	Medical records	Census	During obstetric care	2014	2011-2020	603	603	Not specified	Birth attendants described (not specific to FP)	603	52	9	0.0114315	0.0650741	0.111549	No	No	7	Low
Ashouri 2019	Vaginal delivery postpartum hemorrhage: Incidence, risk factors, and causes	Cross-sectional study	Iran	Asia	Upper middle income	Not specified	Women intending to birth naturally	Women intending to birth vaginally	Singleton	Not specified	Patient reported	Convenience	Before and during labour	2017	2011-2020	600	600	26.8	Not specified	600	125	20.8	0.0165796	0.176507	0.243061	No	No	6	Low
Banks 2017	Jeopardizing quality at the frontline of healthcare: prevalence and risk factors for disrespect and abuse during facility-based childbirth in Ethiopia	Cross-sectional study	Ethiopia	Africa	Low income	Amhara and Southern Nations, Nationalities, and Peoples (SNNP)	Women giving birth vaginally at health centres in rural Ethiopia	Women delivering vaginally	Not specified	Not specified	Direct observation	Census	During obstetric care	2013	2011-2020	193	193	Not specified	Birth attendants described (not specific to FP)	193	22	11.4	0.0228756	0.0728314	0.167485	No	No	6	Low
Becerra-Chauca 2019	Maniobra Kristeller, consecuencias físicas y éticas según sus protagonistas [English: Kristeller Maneuver, physical and ethical consequences according to its central characters]	Cross-sectional study	Peru	South America	Upper middle income	Not specified	Women undergoing institutional vaginal delivery in Lima, Peru	Women delivering vaginally	Singleton	Any	Patient reported	Probabalistic	Within 1 week postpartum	2016	2011-2020	250	250	Not specified	One provider in 88 (75.9%); 2 providers in 20 (17.2%); 3 providers in 2 (1.8%); Didn't recall in 6 (5.2%)	250	116	46.4	0.0315407	0.400934	0.52793	No	No	6	Low
Biguzzi 2012	Risk factors for postpartum hemorrhage in a cohort of 6011 Italian women	Prospective cohort study	Italy	Europe	High income	Lombardia region	Women undergoing vaginal delivery at an obstetric centre in Milan	Women delivering vaginally	Singleton	Any	Direct observation	Census	During obstetric care	2009	2001-2010	6011	6011	Not specified	Not specified	6011	1632	27.2	0.0057362	0.260289	0.282937	No	No	7	Low
Bohren 2019	How women are treated during facility-based childbirth in four countries: a cross-sectional study with labour observations and community-based surveys	Cross-sectional study	Guinea, Myanmar, Ghana and Nigeria	Multiple	Lower middle income (for all except Guinea, which is low income)	Not specified	Women admitted to facilities for childbirth	Women admitted in established or active labour	Either	Not specified	Direct observation	Purposive	During obstetric care	2018	2011-2020	2016	2016	Not specified	Not specified	2016	63	3.1	0.0038751	0.0240951	0.0398069	No	No	7	Low
Brandao 2018	Childbirth experiences related to obstetric violence in public health units in Quito, Ecuador	Cross-sectional study	Ecuador	South America	Upper middle income	Not specified	All women who delivered at MSP health units in Quito	Women delivering vaginally	Not specified	Any	Patient reported	Stratified random	1 hour to 1 month postpartum	2017	2011-2020	388	252	25	Not specified	252	49	19.4	0.0249313	0.147451	0.248783	No	No	6	Low
Burns 2007	Aromatherapy in childbirth: a pilot randomised controlled trial	Randomised controlled trial	Italy	Europe	High income	Not specified	Nulliparous and multiparous women giving birth at San Gerado Hospital, Italy	Women intending to birth vaginally	Singleton	Any	Direct observation	Not specified	During obstetric care	2003	2001-2010	513	513	31.6	Not specified	513	21	4.1	0.0087481	0.0255154	0.0618958	No	No	6	Low
Calik 2018	First do no harm - interventions during labor and maternal satisfaction: a descriptive cross-sectional study	Descriptive study	Turkey	Asia	Upper middle income	Not specified	Target population = all women who fulfilled the study criteria and who experienced spontaneous vaginal childbirth.	Women delivering vaginally	Not specified	Not specified	Direct observation	Simple random	During obstetric care	2015	2011-2020	351	351	Not specified	Not specified	351	152	43.3	0.0264477	0.380545	0.486691	No	No	7	Low
Chalmers 2009	Use of routine interventions in vaginal labor and birth: Findings from the maternity experiences survey	Descriptive study	Canada	North America	High income	Not specified	All women had undergone a singleton live birth in Canada	Women intending to birth vaginally	Singleton	Any	Patient reported	Simple random	5-10 months postpartum	2006	2001-2010	6421	5368	29.3	Birth attendants described (not specific to FP)	5368	805	15	0.0048731	0.140511	0.159797	Yes (no N/D)	Yes (no N/D)	6	Low
Ciriello 2012 #1	Comparative analysis of cesarean delivery rates over a 10-year period in a single Institution using 10-class classification	Cross-sectional study	Italy	Europe	High income	Not specified	Women birthing at this facility	Women in spontaneous labour	Singleton	Nulliparous	Medical records	Census	During obstetric care	1996	1991-2000	8237	8112	30.8	Not specified	8112	219	2.7	0.0017995	0.0235792	0.0307601	No	No	7	Low
Ciriello 2012 #2	Comparative analysis of cesarean delivery rates over a 10-year period in a single Institution using 10-class classification	Cross-sectional study	Italy	Europe	High income	Not specified	Women birthing at this facility	Women in spontaneous labour	Singleton	Nulliparous	Medical records	Census	During obstetric care	2006	2001-2010	8420	8237	32	Not specified	8237	47	0.6	0.0008299	0.0041954	0.0075806	No	No	7	Low
Comas 2017	Pràctiques obstètriques en l'atenció al part normal hospitalari: satisfacció, cost i variabilitat segons el model d́atenció públic o privat	Prospective cohort study	Spain	Europe	High income	Catalonia	Women in Catalonia with low or medium risk pregnancies	Women in spontaneous labour	Not specified	Not specified	Direct observation	Consecutive	During obstetric care	2013	2011-2020	279	279	32.2	Birth attendants described (not specific to FP)	279	48	17.2	0.0225954	0.129659	0.22155	No	No	6	Low
Cortes 2018	Implementação das práticas baseadas em evidências na assistência ao parto normal	Quasi-experimental before-and-after intervention study	Brazil	South America	Upper middle income	State of Amapá	Women giving birth at a public maternity hospital in Brazil	Women admitted in established or active labour	Not specified	Not specified	Patient reported	Purposive	Not specified	2015	2011-2020	140	140	Not specified	Not specified	140	29	20.7	0.0342506	0.143332	0.283753	No	No	6	Low
Cromi 2014	Provider contribution to an episiotomy risk model	Cross-sectional study	Italy	Europe	High income	Not specified	Women giving birth vaginally	Women delivering vaginally	Singleton	Nulliparous	Medical records	Consecutive	During obstetric care	Not specified	Not specified	736	736	Not specified	Attending physician (inferred)	736	103	14	0.012788	0.115685	0.167132	No	No	8	Low
Cuerva 2015	Intrapartum ultrasound prior to Kristeller maneuver: an observational study	Prospective cohort study	Spain	Europe	High income	Not specified	Women with prolonged second stage delivery at this hospital across the study period	Women with prolonged second stage	Not specified	Nulliparous	Direct observation	Consecutive	During obstetric care	2013	2011-2020	52	52	31.8	Obstetrician	52	36	69.2	0.0640039	0.548976	0.812827	No	Yes	7	Low
da Gama 2016	Labor and birth care by nurse with midwifery skills in Brazil	Descriptive study	Brazil	South America	Upper middle income	Country-wide	Women delivering at hospitals across Brazil	Women delivering vaginally	Not specified	Any	Patient reported	Convenience	Postpartum during hospital admission	2012	2011-2020	23894	11499	Not specified	Birth attendants described (not specific to FP)	11499	4232	36.8	0.0044974	0.359208	0.376923	No	No	6	Low
da Silva Carvalho 2019	Obstetric practices developed in two maternities for low risk mothers	Cross-sectional study	Brazil	South America	Upper middle income	Rio Grande do Norte, Northeast region	Puerperal women with livebirths following spontaneous or induced labour	Women delivering vaginally	Not specified	Not specified	Patient reported	Convenience	Postpartum (not further specified)	2014	2011-2020	314	314	Not specified	Not specified	314	70	22.29	0.0234882	0.178108	0.273065	No	No	6	Low
de Oliveira Peripolli 2019	Assistência ao parto sob a ótica de enfermeiras obstétricas [English: Labor assistance from the perspective of obstetrical nurses]	Descriptive study	Brazil	South America	Upper middle income	Paraná	Pregnant women of normal risk	Women delivering vaginally	Not specified	Not specified	Medical records	Census	During obstetric care	2015	2011-2020	3118	3078	Not specified	Not specified	3078	141	4.5	0.0037684	0.0386955	0.0538008	No	No	6	Low
Dey 2017	Discordance in self-report and observation data on mistreatment of women by providers during childbirth in Uttar Pradesh, India	Cross-sectional study	India	Asia	Lower middle income	Uttar Pradesh	Women delivering at the selected health facilities	Women delivering vaginally	Not specified	Any	Direct observation	Census	During obstetric care	2016	2011-2020	1047	875	26.8 (5.1)	Birth attendants described (not specific to FP)	875	100	11.4	0.0107557	0.0939604	0.137249	No	No	7	Low
Dulfe 2016	Presença do acompanhante de livre escolha no processo parturitivo: repercussões na assistência obstétrica	Cross-sectional study	Brazil	South America	Upper middle income	Rio de Janeiro	Women giving birth vaginally in Rio de Janeiro	Women delivering vaginally	Not specified	Not specified	Patient reported	Not specified	12 hours postpartum	2014	2011-2020	42	42	25.6	Not specified	42	26	61.9	0.0749329	0.456367	0.76428	No	No	5	Moderate
Edqvist 2017	Posterior Perineral Injuries-Midwives' Management and Experiences of the Second Stage of Labour in Relation to Perineal Outcome	Prospective cohort study	Sweden	Europe	High income	Not specified	Women labouring in maternity wards in Stockholm	Women in labour, spontaneous or induced	Singleton	Nulliparous	Direct observation	Census	During obstetric care	2015	2011-2020	704	704	29.7 (4.45)	Not specified	704	16	2.3	0.0056169	0.0130451	0.0366458	No	No	7	Low
Ejegard 2008	Sexuality after delivery with episiotomy: a long-term follow-up	Case-control study	Sweden	Europe	High income	Not specified	Women giving birth vaginally at a hospital in Stockholm	Women delivering vaginally	Singleton	Nulliparous	Patient reported	Purposive	12-18 months postpartum	1999	1991-2000	206	206	30	Birth attendants described (not specific to FP)	206	39	18.9	0.0272954	0.138225	0.249591	No	No	3	Moderate
Fernandes 2017	Analgesia obstétrica farmacológica: um estudo sobre os desfechos obstétricos e neonatais	Case-control study	Brazil	South America	Upper middle income	Ceara	Women undergiong obstetric analgesia	Women in labour, spontaneous or induced	Not specified	Any	Medical records	Purposive	During obstetric care	2013	2011-2020	393	369	23.8	Not specified	369	12	3.3	0.0092339	0.0169144	0.056117	No	No	7	Low
Furrer 2015	Maternal and fetal outcomes after uterine fundal pressure in spontaneous and assisted vaginal deliveries	Retrospective cohort study	Switzerland	Europe	High income	Not specified	Women giving birth at this hospital	Women delivering vaginally	Singleton	Any	Medical records	Census	During obstetric care	2013	2011-2020	9743	9743	28.8	Midwife or physician	9743	919	9.4	0.0029611	0.0885911	0.100301	Yes	Yes	8	Low
Garcia Cachafeiro 2017	Implantación de las recomendaciones de la estrategia de atención al parto normal en un hospital nivel II	Cross-sectional study	Spain	Europe	High income	Not specified	Women delivery vaginally or by emergency cesarean	Women delivering vaginally or by urgent cesarean section	Not specified	Not specified	Direct observation	Consecutive	During obstetric care	2015	2011-2020	346	312	Not specified	Not specified	312	49	15.7	0.0205989	0.118502	0.202259	No	No	5	Moderate
Hasegawa 2014	Uterine rupture after the uterine fundal pressure maneuver	Cross-sectional study	Japan	Asia	High income	Metropolitan	Women giving birth in these facilities	Women delivering vaginally	Not specified	Not specified	Medical records	Census	During obstetric care	2012	2011-2020	347771	347771	Not specified	Not specified	347771	38973	11.2	0.0005349	0.111019	0.113118	No	No	5	Moderate
Hasegawa 2020	Decline number of uterine fundal pressure maneuver in Japan recent 5 years	Cross-sectional study	Japan	Asia	High income	Metropolitan	All patients giving birth at institutions across Japan	Women delivering vaginally	Not specified	Not specified	Medical records	Census	During obstetric care	2017	2011-2020	517984	404444	Not specified	Not specified	404444	38205	9.5	0.0004599	0.0935633	0.0953685	No	No	5	Moderate
Haslinger 2015	Position at birth as an important factor for the occurrence of anal sphincter tears: a retrospective cohort study	Retrospective cohort study	Switzerland	Europe	High income	Not specified	Women delivering vaginally	Women delivering vaginally	Singleton	Any	Medical records	Census	During obstetric care	2011	2011-2020	7832	7832	30.4	Not specified	7832	556	7.1	0.0029018	0.0653999	0.0769034	No	No	7	Low
Hayata 2019	Safety of uterine fundal pressure maneuver during second stage of labor in a tertiary perinatal medical center: A retrospective observational study	Cross-sectional study	Japan	Asia	High income	Not specified	Patients who received UFPM during birth	Women intending to birth vaginally	Either	Any	Medical records	Purposive	During obstetric care	2017	2011-2020	2294	1928	Not specified	Obstetrician	1928	265	13.7	0.0078417	0.12238	0.153629	No	Yes	7	Low
Inagaki 2019	Retrato das práticas obstétricas em uma maternidade pública	Cross-sectional study	Brazil	South America	Upper middle income	Sergipe	Postpartum women who experienced at least 30 minutes of labour	Women who experienced at least 30mins of labour	Not specified	Not specified	Medical records	Not specified	During obstetric care	2016	2011-2020	373	373	26	Birth attendants described (not specific to FP)	373	129	34.6	0.0246279	0.297627	0.396531	No	No	6	Low
Indraccolo 2016	Epidural analgesia can sometimes abnormally prolong the second stage of labour	Prospective cohort study	Italy	Europe	High income	Not specified	Women who delivered vaginally in this hospital	Women delivering vaginally	Not specified	Any	Direct observation	Not specified	During obstetric care	2015	2011-2020	92	92	Not specified	Obstetrician	92	25	27.2	0.0463795	0.184198	0.374493	No	No	3	Moderate
Indraccolo 2017	Symphysis-fundal height predicts difficult evolution of induced labours	Prospective cohort study	Italy	Europe	High income	Not specified	Pregnant women undergoing labour induction with dinoprostone (intravaginal administration)	Women undergoing induction of labour	Not specified	Any	Direct observation	Convenience	During obstetric care	2014	2011-2020	158	158	Not specified	Not specified	158	41	25.9	0.0348738	0.193098	0.33514	Yes - OR only	No	4	Moderate
Iyengar 2009	Comparison of domiciliary and institutional delivery-care practices in rural Rajasthan, India	Cross-sectional study	India	Asia	Lower middle income	Rajasthan	Women who recently underwent delivery during the study period	Women delivering vaginally	Not specified	Not specified	Patient reported	Purposive	Within 3 months postpartum	2006	2001-2010	1947	632	25.3	Largely applied by doctors (31%) and/or nurses (31%)	632	422	67	0.0187366	0.629489	0.704379	No	No	5	Moderate
Karaçam 2012	The use of perineal massage in the second stage of labor and follow-up of postpartum perineal outcomes	Randomised controlled trial	Turkey	Asia	Upper middle income	Not specified	Women expected to delivery vaginally	Women intending to birth vaginally	Singleton	Nulliparous	Direct observation	Convenience	During obstetric care	2009	2001-2010	396	396	22.97	Birth attendants described (not specific to FP)	396	167	42.2	0.0248161	0.372561	0.472052	No	No	7	Low
Karacam 2017	Evaluating the content and quality of intrapartum care in vaginal births: An example of a state hospital	Cross-sectional study	Turkey	Asia	Upper middle income	Not specified	Women giving birth by vaginal delivery	Women intending to birth vaginally	Not specified	Not specified	Direct observation	Convenience	During obstetric care	2014	2011-2020	303	303	25.14 (5.37)	Birth attendants described (not specific to FP)	303	83	27.4	0.0256204	0.224492	0.327845	No	No	6	Low
Kawasoe 2019	Prevalence and risk factors for postpartum urinary retention after vaginal delivery in Japan: A case-control study	Case-control study	Japan	Asia	High income	Not specified	Women giving birth by vaginal delivery	Women delivering vaginally	Not specified	Any	Medical records	Census	During obstetric care	2016	2011-2020	462	462	33	Not specified	462	48	10.4	0.0141957	0.0776031	0.135386	No	No	7	Low
Lazzerini 2018	Use of WHO standards to improve quality of maternal and newborn hospital care: a study collecting both mothers' and staff perspective in a tertiary care hospital in Italy	Cross-sectional study	Italy	Europe	High income	Northeast	Mothers who gave birth in the hospital across the time period	Women delivering vaginally	Either	Any	Patient reported	Census	Postpartum during hospital admission	2018	2011-2020	1050	807	Not specified	Not specified	807	106	13.1	0.0118905	0.108807	0.156626	No	No	6	Low
Leal 2019 #1	Progress in childbirth care in Brazil: preliminary results of two evaluation studies	Cross-sectional study	Brazil	South America	Upper middle income	5 macro regions - North, Northeast, South, Southeast and Central	Women giving birth	Women delivering vaginally	Either	Any	Patient reported; direct observation (unclear which for FP)	Stratified and convenience	Postpartum during hospital admission	2017	2011-2020	10675	5998	Not specified	Not specified	5998	954	15.9	0.0047223	0.149882	0.168557	No	No	5	Moderate
Leal 2019 #2	Progress in childbirth care in Brazil: preliminary results of two evaluation studies	Cross-sectional study	Brazil	South America	Upper middle income	5 macro regions - North, Northeast, South, Southeast and Central	Women giving birth	Women delivering vaginally	Either	Any	Patient reported; direct observation (unclear which for FP)	Stratified and convenience	Postpartum during hospital admission	2017	2011-2020	4798	1096	Not specified	Not specified	1096	235	21.4	0.0123971	0.190455	0.239921	No	No	5	Moderate
Lemos 2011	The Valsalva maneuver duration during labor expulsive stage: repercussions on the maternal and neonatal birth condition	Cross-sectional study	Brazil	South America	Upper middle income	Not specified	Women with low risk pregnancy during the expulsive stage of vaginal labor	Women delivering vaginally	Not specified	Any	Direct observation	Convenience	During obstetric care	Not specified	Not specified	33	33	22.5 (3.7)	Not specified	33	12	36.4	0.0837393	0.204003	0.548755	No	No	5	Moderate
Leombroni 2019	Post-partum pelvic floor dysfunction assessed on 3D rotational ultrasound: a prospective study on women with first- and second-degree perineal tears and episiotomy	Cross-sectional study	Italy	Europe	High income	Not specified	Women attending postpartum clinic 3 months after birth	Women delivering vaginally	Singleton	Nulliparous	Direct observation	Not specified	During obstetric care	2016	2011-2020	115	104	32.2 (4.7)	Not specified	104	31	29.8	0.0448531	0.21233	0.395681	No	Yes	4	Moderate
Lima 2018	Práticas obstétricas de uma maternidade pública em rio branco-ac	Cross-sectional study	Brazil	South America	Upper middle income	Acre (state)	Women with vaginal births	Women delivering vaginally	Not specified	Any	Patient reported; medical records (unclear which for FP)	Census	Not specified	2014	2011-2020	460	460	Not specified	Not specified	460	71	15.5	0.0168449	0.122557	0.19066	No	No	7	Low
Lopes 2019 #1	Attention to childbirth and delivery in a university hospital: comparison of practices developed after Network Stork	Cross-sectional study	Brazil	South America	Upper middle income	Rio Grande do Sul	Women at instutitions surveyed	Women delivering vaginally	Not specified	Any	Patient reported; medical records (unclear which for FP)	Consecutive	12 hours postpartum	2012	2011-2020	377	293	Not specified	Not specified	293	25	8.5	0.0163206	0.0559783	0.123378	No	No	5	Moderate
Lopes 2019 #2	Attention to childbirth and delivery in a university hospital: comparison of practices developed after Network Stork	Cross-sectional study	Brazil	South America	Upper middle income	Rio Grande do Sul	Women at instutitions surveyed	Women delivering vaginally	Not specified	Any	Patient reported; medical records (unclear which for FP)	Consecutive	12 hours postpartum	2016	2011-2020	586	499	Not specified	Not specified	449	61	13.6	0.01617	0.105539	0.171069	No	No	6	Low
Martins Franco Motta 2016	Implementacao da Humanizacao da Assistencia ao Parto Natural	Cross-sectional study	Brazil	South America	Upper middle income	Ceará	Postpartum women in the facility with natural childbirth	Women delivering vaginally	Not specified	Not specified	Not specified	Convenience	Postpartum (not further specified)	2013	2011-2020	51	51	24.1 (5.9)	Not specified	51	32	62.7	0.0677012	0.480802	0.758738	No	No	3	Moderate
Masuda 2020	Evidence-based intrapartum practice and its associated factors at a tertiary teaching hospital in the Philippines, a descriptive mixed-methods study	Cross-sectional study	The Philippines	Asia	Lower middle income	Not specified	Parturient women with singleton cephalic pregnancy	Women in labour, spontaneous or induced	Singleton	Any	Direct observation	Convenience	During obstetric care	2018	2011-2020	170	170	Not specified	Not specified	170	53	31.2	0.0355269	0.243043	0.387188	Yes	No	6	Low
Matsuo 2009	Use of uterine fundal pressure maneuver at vaginal delivery and risk of severe perineal laceration	Cross-sectional study	Japan	Asia	High income	Not specified	Women delivering vaginally	Women delivering vaginally	Not specified	Any	Medical records	Census	During obstetric care	2006	2001-2010	661	661	30.8	Obstetrician	661	39	5.9	0.0091648	0.0422886	0.0797775	Yes	Yes	8	Low
Maves 2020	Rapid baseline assessment of peripartum care delivery by skilled birth attendants in rural India	Descriptive study	India	Asia	Lower middle income	Rural Gujarat	None stated - only vague terms like "perinatal care delivery"	Women delivering vaginally	Not specified	Not specified	Direct observation	Not specified	During obstetric care	2019	2011-2020	26	16	Not specified	Skilled birth attendants	16	11	69	0.115878	0.413379	0.88983	No	No	4	Moderate
Mohamed 2017	Effect of Manual Fundal Pressure during the Second Stage of Labor on Maternal Outcomes among Parturient Women	Cross-sectional study	Egypt	Africa	Lower middle income	Not specified	Laboring women who underwent fundal pressure during the second stage of labor	Women delivering vaginally	Singleton	Any	Direct observation	Convenience	During obstetric care	2017	2011-2020	672	672	Not specified	Obstetrician	672	428	63.1	0.0185508	0.599263	0.673338	Yes	No	6	Low
Moiety 2014	Fundal pressure during the second stage of labor in a tertiary obstetric center: a prospective analysis	Cross-sectional study	Egypt	Africa	Lower middle income	Not specified	Women admitted to the labour ward at this hospital	Women delivering vaginally	Singleton	Any except grandmultiparas	Direct observation	Census	During obstetric care	2011	2011-2020	8097	8097	26.7	Obstetrician	8097	1974	24.38	0.0047717	0.234474	0.253299	Yes	Yes	8	Low
Mollberg 2005	Risk factors for obstetric brachial plexus palsy among neonates delivered by vacuum extraction	Cross-sectional study	Sweden	Europe	High income	Country-wide	Women who had vaginal births with vacuum extraction across the study period	Women undergoing vacuum extraction	Singleton	Any	Medical records	Purposive	During obstetric care	1997	1991-2000	13716	13716	29.7	Not specified	13716	5236	38.2	0.0041482	0.373603	0.389935	No	No	7	Low
Mollberg 2007	Obstetric brachial plexus palsy: a prospective study on risk factors related to manual assistance during the second stage of labor	Case-control study	Sweden	Europe	High income	Not specified	Women giving birth vaginally during the study period	Women delivering vaginally	Not specified	Any	Direct observation	Simple random	During obstetric care	2001	2001-2010	575	557	29.9	Not specified	557	90	16.2	0.0155954	0.131978	0.194824	No	No	7	Low
Monguilhott 2018	Nascer no Brasil: the presence of a companion favors the use of best practices in delivery care in the South region of Brazil	Cross-sectional study	Brazil	South America	Upper middle income	South - Paraná, Santa Catarina and Rio Grande do Sul	Women giving birth at institutions across Brazil	Women in labour, spontaneous or induced	Not specified	Not specified	Patient reported	Stratified random	Within 24 hours postpartum	2011	2011-2020	2070	2070	Not specified	Not specified	2070	571	27.6	0.0098234	0.256679	0.295649	No	No	7	Low
Okumus 2017	Birth experiences of primiparous Turkish women: public and private hospitals	Descriptive study	Turkey	Asia	Upper middle income	Istanbul province	Primiparous women admitted for postpartum care following vaginal births	Women delivering vaginally	Singleton	Nulliparous	Medical records	Convenience	During obstetric care	2016	2011-2020	240	240	26.8 (5.3)	Not specified	240	138	57.5	0.0319097	0.509772	0.638352	No	No	5	Moderate
Pazandeh 2015 #1	An evaluation of the quality of care for women with low risk pregnanacy: The use of evidence-based practice during labour and childbirth in four public hospitals in Tehran	Cross-sectional study	Iran	Asia	Upper middle income	Not specified	Women undergoing normal vaginal childbirth at public hospitals in Tehran. L: women with fullterm pregnancy whose labour started spontaneously and delivered a healthy infant by normal vaginal childbirth	Women in spontaneous labour	Not specified	Not specified	Direct observation	Consecutive	During labour	2012	2011-2020	24	24	26	Not specified	24	16	66.67	0.096225	0.44678	0.843698	No	No	6	Low
Pazandeh 2015 #2	An evaluation of the quality of care for women with low risk pregnanacy: The use of evidence-based practice during labour and childbirth in four public hospitals in Tehran	Cross-sectional study	Iran	Asia	Upper middle income	Not specified	Women undergoing normal vaginal childbirth at public hospitals in Tehran. L: women with fullterm pregnancy whose labour started spontaneously and delivered a healthy infant by normal vaginal childbirth	Women in spontaneous labour	Not specified	Not specified	Patient reported	Consecutive	During labour	2012	2011-2020	100	100	26	Not specified	100	59	59	0.0491833	0.487144	0.68738	No	No	6	Low
Pifarotti 2014	Acute post-partum urinary retention: analysis of risk factors, a case-control study	Case-control study	Italy	Europe	High income	Not specified	Women undergoing a vaginal delivery at the included hospital	Women delivering vaginally	Not specified	Any	Medical records	Purposive	During obstetric care	2010	2001-2010	405	405	Not specified	Not specified	405	39	9.6	0.0146585	0.0693746	0.129286	No	No	6	Low
Pinar 2018	Applying fundal pressure in the second stage of labour and its impact on mother and infant health	Cross-sectional study	Turkey	Asia	Upper middle income	Not specified	Women giving birth vaginally at a state hospital in Bursa	Women delivering vaginally	Singleton	Any	Direct observation	Convenience	During labour	2014	2011-2020	350	350	26.62 (5.71)	Not specified	350	107	30.6	0.0246259	0.257844	0.356908	No	No	7	Low
Prado 2017	Practices and obstetric interventions in women from a state in the Northeast of Brazil	Cross-sectional study	Brazil	South America	Upper middle income	Sergipe	Postpartum women who gave birth at institutions in the state of Sergipe	Women delivering vaginally	Not specified	Any	Patient reported	Random	6-24 hours postpartum	2016	2011-2020	768	456	25	Not specified	456	145	31.7	0.0218081	0.275444	0.362901	Yes - OR only	Yes - OR only	6	Low
Raj 2017	Associations Between Mistreatment by a Provider during Childbirth and Maternal Health Complications in Uttar Pradesh, India	Cross-sectional study	India	Asia	Lower middle income	Uttar Pradesh	Women delivering at the selected clinics.	Women delivering vaginally	Not specified	Any	Patient reported	Not specified	2-4 weeks postpartum	2015	2011-2020	2639	2639	26.4 (4.8)	Birth attendants described (not specific to FP)	2639	211	8	0.0052797	0.0698875	0.0909646	No	No	6	Low
Ratcliffe 2016	Applying a participatory approach to the promotion of a culture of respect during childbirth	Cross-sectional study	Tanzania	Africa	Low income	Not specified	Women underoging labour and birth at the included facility.	Women in labour, spontaneous or induced	Not specified	Not specified	Direct observation	Systematic random	Admission to 2 hours postpartum	2014	2011-2020	208	208	Not specified	Not specified	208	7	3.4	0.0125041	0.0136357	0.0681077	No	No	5	Moderate
Rathfisch 2011	Risk factors for perineal tears in normal vaginal births	Descriptive study	Turkey	Asia	Upper middle income	Not specified	Women giving birth vaginally in the included hospital.	Women in spontaneous labour	Singleton	Not specified	Direct observation	Purposive	During labour	Not specified	Not specified	537	537	25.21 (4.52)	Not specified	537	245	45.6	0.0214938	0.413522	0.499439	No	No	7	Low
Rohde 2016	A Outra Dor do Parto: Género, relações de poder e violência obstétrica na assistência hospitalar ao parto	Cross-sectional study	Portugal	Europe	High income	Not specified	Women who have recently had a childbirth experience	Women delivering vaginally	Not specified	Not specified	Patient reported	Convenience	Postpartum (not further specified)	2015	2011-2020	468	468	Not specified	Health professional	468	165	35	0.0220849	0.309261	0.397744	No	No	3	Moderate
Ruiz de Vinaspre Hernandez 2013	Urinary incontinence 6 months after childbirth	Retrospective cohort study	Spain	Europe	High income	La Rioja	Women who had symptoms of urinary incontinence in pregnancy or the first 2 months postpartum	Women delivering vaginally	Singleton	Not specified	Medical records	Purposive	During obstetric care	2010	2001-2010	248	212	31.8 (5.1)	Not specified	212	71	33.5	0.0324142	0.271733	0.402771	Yes - OR only	No	6	Low
Sandin-Bojo 2006	Intrapartal care documented in a Swedish maternity unit and considered in relation to World Health Organization recommendations for care in normal birth	Cross-sectional study	Sweden	Europe	High income	Not specified	Women giving birth at a hospital in Western Sweden	Women intending to birth vaginally	Not specified	Any	Medical records	Purposive	During obstetric care	1999	1991-2000	212	192	29.1	Birth attendants described (not specific to FP)	192	25	13	0.0242871	0.0860678	0.186187	No	No	6	Low
Santos 2016	Implementation of care practices to prevent and repair perineal trauma in childbirth	Quasi-experimental before-and-after intervention study	Brazil	South America	Upper middle income	Amapa	Postpartum women	Women admitted in established or active labour	Not specified	Not specified	Patient reported	Convenience	Postpartum during hospital admission	2016	2011-2020	35	35	Not specified	Not specified	35	2	5.7	0.0392347	0.0069968	0.191571	No	No	5	Moderate
Sehhati 2013	Comparison of maternal outcomes in women admitted in latent and active phases of labor	Descriptive study	Iran	Asia	Upper middle income	Not specified	Pregnant women	Women admitted in established or active labour	Singleton	Not specified	Patient reported; direct observation; medical records (unclear which for FP)	Census	Within 10 days postpartum	2012	2011-2020	500	499	24.73	Obstetricians and midwives	499	153	30.7	0.0206411	0.266405	0.349131	No	No	7	Low
Sharma 2019	An investigation into mistreatment of women during labour and childbirth in maternity care facilities in Uttar Pradesh, India: a mixed methods study	Cross-sectional study	India	Asia	Lower middle income	Kannauj, Kanpur Nagar and Kanpur Dehat of Uttar Pradesh	Pregant women presenting in labour to the included facilities	Women in spontaneous labour	Singleton	Any	Direct observation	Convenience	Admission to 1 hour postpartum	2015	2011-2020	275	275	Not specified	Fundal pressure was mostly done by personnel attending to the delivery, help was also sought from others present in the labour room such as mother-in laws and ayahs.	275	79	29	0.0272862	0.234526	0.34467	Yes	Yes	6	Low
Shimada 2013	Clinical significance of deliveries with uterine fundal pressure maneuver at a single perinatal center in Japan	Case-control study	Japan	Asia	High income	Not specified	Women delivering singletions	Women in labour, spontaneous or induced	Singleton	Any	Medical records	Census	During obstetric care	2012	2011-2020	6317	6317	Not specified	Obstetrician	6317	634	10	0.0037807	0.0930607	0.108039	Yes	Yes (>35yo)	8	Low
Skrablin 2011	Comparison of intermittent and continuous epidural analgesia on delivery and progression of labour	Cross-sectional study	Croatia	Europe	High income	Not specified	Low risk nulliparous parturients in term pregnancy	Women in labour, spontaneous or induced	Singleton	Nulliparous	Direct observation	Purposive	During obstetric care	2010	2001-2010	205	205	28	Not specified	205	35	17.1	0.0262801	0.121896	0.229362	No	No	6	Low
Sonoda 2012	Current status of amniotomy in relationship to labor progress and delivery outcomes; A retrospective study	Cross-sectional study	Japan	Asia	High income	Kanto and Tokai	Low-risk primiparous and multiparous women with spontaneous labour at term	Women in spontaneous labour	Not specified	Any	Medical records	Not specified	During obstetric care	2009	2001-2010	761	761	29.5	Not specified	761	68	8.9	0.0103406	0.0700555	0.111906	Yes	No	6	Low
Sousa 2016	Practices in childbirth care in maternity with inclusion of obstetric nurses in Belo Horizonte, Minas Gerais	Cross-sectional study	Brazil	South America	Upper middle income	Minas Gerais	Women underoging labour and birth at the facilities included	Women in labour, spontaneous or induced	Not specified	Not specified	Patient reported; medical records (unclear which for FP)	Purposive	>6hrs postpartum	2012	2011-2020	312	237	25.3 (5.9)	Not specified	237	22	9.3	0.0188499	0.0590914	0.137166	No	No	6	Low
Sturzenegger 2017	Risk factors of uterine rupture with a special interest to uterine fundal pressure	Retrospective cohort study	Switzerland	Europe	High income	Not specified	Women giving birth in Switzerland at health institutions	Women in labour, spontaneous or induced	Singleton	Any	Medical records	Purposive	During obstetric care	2013	2011-2020	17957	17957	Not specified	Not specified	17957	1447	8.1	0.0020312	0.0766406	0.0846586	No	No	7	Low
Suzuki 2014	Selective uterine fundal pressure maneuver during the second stage of the first twin delivery at near term	Cross-sectional study	Japan	Asia	High income	Not specified	Women giving birth to twins vaginally at the study hospital	Women delivering vaginally	Twin	Any	Medical records	Purposive	During obstetric care	2012	2011-2020	64	64	32.6	Obstetrician	64	15	24	0.0529509	0.137516	0.356934	Yes	Yes	7	Low
Ukke 2019	Disrespect and abuse of women during childbirth in public health facilities in Arba Minch town, south Ethiopia - a cross-sectional study	Cross-sectional study	Ethiopia	Africa	Low income	South	Women giving birth at health facilities in Arba Minch	Women in labour, spontaneous or induced	Not specified	Any	Patient reported	Systematic random	At time of hospital discharge	2017	2011-2020	214	214	28.5 (5.92)	Not specified	214	35	16.4	0.0252837	0.116641	0.220049	No	No	6	Low
Vora 2018	Quality of Free Delivery Care among Poor Mothers in Gujarat, India: A Community-Based Study	Cross-sectional study	India	Asia	Lower middle income	Gujarat (Dahod, Sabarkantha, and Surendranagar)	Pregnant women in Gujarat, India	Women delivering vaginally	Not specified	Not specified	Patient reported	Not specified	7-10 days postpartum	2014	2011-2020	1616	1616	Not specified	Not specified	1616	259	16	0.0091259	0.142706	0.179082	No	No	5	Moderate
